# Supplementary material for: Risk Factors for Mortality in Sepsis Patients without Lactate Levels Increasing Early
Source: Emerg Med Int. 2023 Feb 24;2023:6620157. doi: 10.1155/2023/6620157 (PMC9984259; doi:10.1155/2023/6620157)
Supplement: Supplementary Materials — The comparisons of clinical characteristics between the nonsurvivors group and the survivors group in all participants and the low lactate group were shown in Supplementary Table 1 and Supplementary Table 2. [file 6620157.f1.zip]

Archive with 2 entries (2 files):
- Supplymentary Table 1.doc
- Supplymentary Table 2.doc
